# Supplementary material for: Expression change in Angiopoietin-1 underlies change in relative brain size in fish
Source: Proc Biol Sci. 2015 Jul 7;282(1810):20150872. doi: 10.1098/rspb.2015.0872 (PMC4590489; doi:10.1098/rspb.2015.0872)
Supplement: Data file [file rspb20150872supp4.xls]

## Sheet: Morpholinos brain size
Individual	TotallengthPixel	OptTectwidthPixel	group	TreatmentType			TotalLength	BrainWidth
scale	483		3	AngptRescue	angpt1MOhighdoseRescue	AnghighR
	1833	242	3	AngptRescue	angpt1MOhighdoseRescue	AnghighR	3.79503	0.501035
	1844	227	3	AngptRescue	angpt1MOhighdoseRescue	AnghighR	3.81781	0.469979
	1758	237	3	AngptRescue	angpt1MOhighdoseRescue	AnghighR	3.63975	0.490683
	1801	234	3	AngptRescue	angpt1MOhighdoseRescue	AnghighR	3.72878	0.484472
	1801	226	3	AngptRescue	angpt1MOhighdoseRescue	AnghighR	3.72878	0.467909
	1757	221	3	AngptRescue	angpt1MOhighdoseRescue	AnghighR	3.63768	0.457557
	1760	224	3	AngptRescue	angpt1MOhighdoseRescue	AnghighR	3.64389	0.463768
	1899	229	3	AngptRescue	angpt1MOhighdoseRescue	AnghighR	3.93168	0.47412
	1782	232	3	AngptRescue	angpt1MOhighdoseRescue	AnghighR	3.68944	0.480331
	1727	225	3	AngptRescue	angpt1MOhighdoseRescue	AnghighR	3.57557	0.465839
	1912	239	3	AngptRescue	angpt1MOhighdoseRescue	AnghighR	3.95859	0.494824
	1725	224	3	AngptRescue	angpt1MOhighdoseRescue	AnghighR	3.57143	0.463768
	1802	244	3	AngptRescue	angpt1MOhighdoseRescue	AnghighR	3.73085	0.505176
	1858	229	3	AngptRescue	angpt1MOhighdoseRescue	AnghighR	3.84679	0.47412
	1838	228	3	AngptRescue	angpt1MOhighdoseRescue	AnghighR	3.80538	0.47205
	1822	237	3	AngptRescue	angpt1MOhighdoseRescue	AnghighR	3.77226	0.490683
	1740	220	3	AngptRescue	angpt1MOhighdoseRescue	AnghighR	3.60248	0.455487
	1794	232	3	AngptRescue	angpt1MOhighdoseRescue	AnghighR	3.71429	0.480331
	1832	224	3	AngptRescue	angpt1MOhighdoseRescue	AnghighR	3.79296	0.463768
	1817	222	3	AngptRescue	angpt1MOhighdoseRescue	AnghighR	3.7619	0.459627
	1742	221	3	AngptRescue	angpt1MOhighdoseRescue	AnghighR	3.60663	0.457557
	1840	242	3	AngptRescue	angpt1MOhighdoseRescue	AnghighR	3.80952	0.501035
	1711	231	3	AngptRescue	angpt1MOhighdoseRescue	AnghighR	3.54244	0.478261
	1908	248	3	AngptRescue	angpt1MOhighdoseRescue	AnghighR	3.95031	0.513458
	1731	226	3	AngptRescue	angpt1MOhighdoseRescue	AnghighR	3.58385	0.467909
	1797	236	3	AngptRescue	angpt1MOhighdoseRescue	AnghighR	3.7205	0.488613
	1736	215	3	AngptRescue	angpt1MOhighdoseRescue	AnghighR	3.5942	0.445135
	1772	235	3	AngptRescue	angpt1MOhighdoseRescue	AnghighR	3.66874	0.486542
scale	467		5	Angpt	angpt1MOhighdose	anghigh
	1783	215	5	Angpt	angpt1MOhighdose	anghigh	3.81799	0.460385
	1818	214	5	Angpt	angpt1MOhighdose	anghigh	3.89293	0.458244
	1805	195	5	Angpt	angpt1MOhighdose	anghigh	3.8651	0.417559
	1853	190	5	Angpt	angpt1MOhighdose	anghigh	3.96788	0.406852
	1730	177	5	Angpt	angpt1MOhighdose	anghigh	3.7045	0.379015
	1745	207	5	Angpt	angpt1MOhighdose	anghigh	3.73662	0.443255
	1729	206	5	Angpt	angpt1MOhighdose	anghigh	3.70236	0.441113
	1731	191	5	Angpt	angpt1MOhighdose	anghigh	3.70664	0.408994
	1714	168	5	Angpt	angpt1MOhighdose	anghigh	3.67024	0.359743
	1786	188	5	Angpt	angpt1MOhighdose	anghigh	3.82441	0.40257
	1768	200	5	Angpt	angpt1MOhighdose	anghigh	3.78587	0.428266
	1737	189	5	Angpt	angpt1MOhighdose	anghigh	3.71949	0.404711
	1862	221	5	Angpt	angpt1MOhighdose	anghigh	3.98715	0.473233
	1760	184	5	Angpt	angpt1MOhighdose	anghigh	3.76874	0.394004
	1702	172	5	Angpt	angpt1MOhighdose	anghigh	3.64454	0.368308
	1833	189	5	Angpt	angpt1MOhighdose	anghigh	3.92505	0.404711
	1796	196	5	Angpt	angpt1MOhighdose	anghigh	3.84582	0.4197
	1892	187	5	Angpt	angpt1MOhighdose	anghigh	4.05139	0.400428
	1774	197	5	Angpt	angpt1MOhighdose	anghigh	3.79872	0.421842
scale	480		6	Control	control	ctrl
	1900	220	6	Control	control	ctrl	3.95833	0.458333
	1925	232	6	Control	control	ctrl	4.01042	0.483333
	1914	226	6	Control	control	ctrl	3.9875	0.470833
	1931	226	6	Control	control	ctrl	4.02292	0.470833
	1929	238	6	Control	control	ctrl	4.01875	0.495833
	1905	231	6	Control	control	ctrl	3.96875	0.48125
	1926	243	6	Control	control	ctrl	4.0125	0.50625
	1943	245	6	Control	control	ctrl	4.04792	0.510417
	1942	232	6	Control	control	ctrl	4.04583	0.483333
	1934	224	6	Control	control	ctrl	4.02917	0.466667
	1961	243	6	Control	control	ctrl	4.08542	0.50625
	1937	240	6	Control	control	ctrl	4.03542	0.5
	1935	237	6	Control	control	ctrl	4.03125	0.49375
	1907	228	6	Control	control	ctrl	3.97292	0.475
	1930	238	6	Control	control	ctrl	4.02083	0.495833
	1921	243	6	Control	control	ctrl	4.00208	0.50625
	1978	237	6	Control	control	ctrl	4.12083	0.49375
	1960	238	6	Control	control	ctrl	4.08333	0.495833
	1923	226	6	Control	control	ctrl	4.00625	0.470833

## Sheet: Notch-1 qPCR morpholinos
ctrlMO	Ang-1MO	Ang-1 Rescue
0.0186459	0.0251738	0.0217175
0.0190377	0.0241807	0.0182621
0.0202631	0.0240137	0.0150928

## Sheet: sequences
	GenBank	sequence
Danio rerio notch homolog 1a	BC154827	GAGAGTTTCCCACGAGCAGCAGCCAAGAGAAGACGCTCCTGAGAAACGCTGGGATTTATTTATTAACTAG CAAGGATATTTATTCGAACTCTTCTGCACTTTCTGGAGATTTAAAGAAGACTTCTGGGGATCTATGAGAG CTTCTGGGAGGATTTTAAAGAAGTTGTAACGCCGAGGCGGAGTTATGAACCGTTTCTTGGTGAAATTAAC GCTACTGACTGCAGCATCGCTCGCGACGGTGGCACAAGGGCAAAGATGCTCAGAATACTGTCAGAATGGA GGAATATGCGAGTACAAGCCCAGCGGAGAAGCATCATGCAGGTGTCCTGCAGACTTCGTGGGTGCTCAAT GTCAATTCCCGAACCCCTGCAACCCATCCCCATGTCGTAACGGA…
Danio rerio angiopoietin 1 (angpt1)	BC163513.1	CCCCACGTGTCCGTCCCAGCATCTGCACTCAAT CTGATCCAACATTTTAGATAGTTTTTGATATATTTGTGAGTTTTCCGTCCCATCGGGCTCCTGCCATGTG GTGGGGTTGCTTGTTTCTGGCAGCGCTGCTGGTGGTTGCAGATTGTGGAGGAGTTGAGCAGAAAACAGAC GGACTCAGGAGCTCCACGCCGAAATCCAACAGCAGCAGCGGTCGGAGGTATCACCGGATCCAGCATGGAC AGTGCAGCTACACGTTTATCCTCCCGGAGAGCGATGGAAACACTTGTCGAGAGTTTAAATCGGGCACGGC GTACAATGCCAATGCATTACAGCGGGACGCTCCTCAACCCGAAGCCGACTTGTCCAACCAGAAGATCCAG CAGCTGGAGC…
guppy notch		GCACAACCAGACTGACCGTACTGGCGAGACGGCTCTTCACCTGGCGGCTCGGTACGCCCGCTCTGACGCTGCCAAACGGCTGCTGGAGGCCAGCGCCGACGCCAACATTCAGGACAACATGGGCCGGACGCCGCTGCACGCCGCCGTGGCCGCCGACGCCCAGGGAGTCTTTCAGATTCTGATCAGGAACCGGGCCACAGATCTGGACGCCCGCATGCATGATGGCACCACACCCCTGATCTTGGCTGCCAGGCTGGCAGTGGAGGGCATGGTGGAGGAGCTCATCAACTGTCACGCAGATGTGAATGCCATCGATGACTTTGGTAAATCAGCTCTACACTGGGCTGCAGCAGTAAATAATGTAGAGGCTGCTATTGTTCTACTCAAGAATGGAGCCAA…
guppy ang-1		GATGGCTCACCTGCAGCAGAGCGCCATGCACAACCACACGGCGGCCATGTTGGAAATGGGCACCAGCCTTCTCTCCCAGACCGCAGAGCAAACACGCAAGCTAACTGACGTGGAGACTCAGGTTTTGAATCAAACGTCGAGGCTTGAAATCCAACTGCTGGAAAATTCGCTTTCCACCAGCAAGCTGGAGAAACAATTAATGATCCAGACGACTGAGATCAGCAAGCTGCACGACAAAAACAGCCTCCTGGAGAGGAAGATGCTGCAGATGGAGCAGCAGCACGGCGAGCAGCTGCAGGCGCTGAGGCAGGAGAAGCGCAGCCTGCAGGCGCTGGTGGGCCGGCAGAGCGCCGCCATCCGGCAGCTGGAGGCCCGAGGGAACGGCAGCGCTCTGCAGGA…
